# Supplementary material for: Long Non-Coding RNA FGD5-AS1 Induced by Chlamydia trachomatis Infection Inhibits Apoptosis via Wnt/β-Catenin Signaling Pathway
Source: Front Cell Infect Microbiol. 2021 Sep 9;11:701352. doi: 10.3389/fcimb.2021.701352 (PMC8460124; doi:10.3389/fcimb.2021.701352)
Supplement: Supplementary file 8 [file Table_1.xlsx]

## Sheet: Sheet1
Enrichment pathway of co-expression molecules of FGD5-AS1 at 12 and 24 hpi
Accession	Name	# Genes	# CEGs	# Overlap	ePvalue	BH corr.
hsa03040	Spliceosome	128	394	8	0	0.005
hsa03030	Dna Replication	36	394	4	0	0.005
hsa04720	Long Term Potentiation	70	394	5	0	0.008
hsa00563	Glycosylphosphatidylinositol Gpi Anchor Biosynthesis	25	394	3	0	0.008
hsa04114	Oocyte Meiosis	114	394	6	0.001	0.015
hsa04062	Chemokine Signaling Pathway	190	394	7	0.003	0.044
hsa04310	Wnt Signaling Pathway	151	394	6	0.003	0.044
hsa04672	Intestinal Immune Network For Iga Production	48	394	3	0.003	0.044
hsa04350	Tgf Beta Signaling Pathway	86	394	4	0.004	0.055
hsa04210	Apoptosis	88	394	4	0.005	0.055
hsa00590	Arachidonic Acid Metabolism	58	394	3	0.006	0.056
hsa03018	Rna Degradation	59	394	3	0.006	0.056
hsa04910	Insulin Signaling Pathway	137	394	5	0.008	0.056
hsa00830	Retinol Metabolism	64	394	3	0.008	0.056
hsa04620	Toll Like Receptor Signaling Pathway	102	394	4	0.009	0.056
hsa04916	Melanogenesis	102	394	4	0.009	0.056
hsa04660	T Cell Receptor Signaling Pathway	108	394	4	0.012	0.064
hsa00982	Drug Metabolism Cytochrome P450	72	394	3	0.013	0.064
hsa05140	Leishmania Infection	72	394	3	0.013	0.064
hsa04662	B Cell Receptor Signaling Pathway	75	394	3	0.014	0.064
hsa04270	Vascular Smooth Muscle Contraction	115	394	4	0.015	0.064
hsa04010	Mapk Signaling Pathway	267	394	7	0.02	0.068
hsa04722	Neurotrophin Signaling Pathway	126	394	4	0.021	0.071
hsa04012	Erbb Signaling Pathway	87	394	3	0.024	0.077
hsa03010	Ribosome	88	394	3	0.025	0.077
hsa04020	Calcium Signaling Pathway	178	394	5	0.025	0.077
hsa04540	Gap Junction	90	394	3	0.026	0.08
hsa04144	Endocytosis	183	394	5	0.028	0.081
hsa04912	Gnrh Signaling Pathway	101	394	3	0.038	0.095
