# Supplementary material for: Long Non-Coding RNA FGD5-AS1 Induced by Chlamydia trachomatis Infection Inhibits Apoptosis via Wnt/β-Catenin Signaling Pathway
Source: Front Cell Infect Microbiol. 2021 Sep 9;11:701352. doi: 10.3389/fcimb.2021.701352 (PMC8460124; doi:10.3389/fcimb.2021.701352)
Supplement: Supplementary file 9 [file Table_2.xlsx]

## Sheet: Sheet1
Primers designed for qRT-PCR validation of candidate lncRNAs and mRNAs
Genes	Forward	Reverse
18S rRNA	CGCTCGCTCCTCTCCTACTT	CGGGTTGGTTTTGATCTGATAA
HIF1A-AS1	ACGCGGAGAAGAGAAGGAAA	TTTTCCTCCTTTTCGCCAGC
AL354872.2	GTTCTTCCTCATAGGAAAAATGGG	GGTTTTTACTAAGCCAAAGGGATAG
FGD5-AS1	GAGATCATTCAGAGAGACAGGTCG	AAGGACAAGGCACATCCTACG
LINC00707	ATCTCCCCTATGTGCAAGTCAGA	CAAGAGGAGAGGTGAGTGGGAA
ZFAS1	CTGGCGATGGAATATGAGAGG	CTTTATGCAGGTAGGCAGTTAGAAA
LINC01433	CGGTTGTTGGTGAGGTTCTTC	CCCTTGAGGTTGTCCTTGCTT
SESN2	TGCCACTCGCTCTCCTCCTTC	GTTCAACGGGTCCCTGCTTGG
HERPUD1	ATCAGGGGCTTTTGTTCCACCAC	ACAACCACTTGAGGAGCAGCATTC
GBP3	AGAGAACAATGCCCTGGACA	AGATTTCACTGTGGAGCCCA
WIF1	AACCCTGTCGAAATGGAGGT	GCATGTATGAGGCTGGCTTC
DDIT3	TCTGGCTTGGCTGACTGAGGAG	TCTGACTGGAATCTGGAGAGTGAGG
FZD10	GCGAGGCAGCCATCCAGTTG	CGTACAGCGAGCACAGGAAGAAG
