# Supplementary material for: Long Non-Coding RNA FGD5-AS1 Induced by Chlamydia trachomatis Infection Inhibits Apoptosis via Wnt/β-Catenin Signaling Pathway
Source: Front Cell Infect Microbiol. 2021 Sep 9;11:701352. doi: 10.3389/fcimb.2021.701352 (PMC8460124; doi:10.3389/fcimb.2021.701352)
Supplement: Supplementary file 10 [file Table_3.xlsx]

## Sheet: Sheet1
The top 30 differentially expressed lncRNAs between Ct-infected group and the uninfected group
Time points	Fold Change	Regulation	Transcript_ID	GeneSymbol		Fold Change	Regulation	Transcript_ID	GeneSymbol
12hpi	15.4458	up	compmerge.2210.pooled.chr8	LINC01606		29.263	down	uc001eqi.1	AK023809
	12.4282	up	ENST00000478845	AC037198.1		10.3975	down	ENST00000527092	AP002748.3
	10.2597	up	NR_038235	LINC01606		8.54442	down	ENST00000416220	MKLN1-AS
	9.02072	up	ENST00000495240	LCA5L		6.98353	down	ENST00000423943	LINC01133
	8.0131	up	ENST00000557544	HIF1A-AS1		6.31518	down	ENST00000647589	AC005586.2
	7.82814	up	T040184	G009216		6.15159	down	T215975	G049993
	7.70224	up	ENST00000482087	NAA15		5.67667	down	uc003erl.1	AX746877
	7.56925	up	ENST00000553658	AC087386.1		5.45823	down	ENST00000503609	LINC01596
	7.56559	up	TCONS_l2_00030586	XLOC_l2_015807		5.32646	down	ENST00000458316	LINC01697
	7.33403	up	ENST00000436383	LINC00707		5.14683	down	TCONS_00011845	XLOC_005332
	7.06988	up	ENST00000506023	BRIX1		4.66944	down	ENST00000505952	LINC00613
	6.98656	up	ENST00000428732	DEPDC1-AS1		4.65186	down	T112050	G026430
	6.76927	up	ENST00000586389	AC125437.1		4.62931	down	T336091	G078804
	6.7684	up	ENST00000491192	ANXA1		4.50921	down	ENST00000380970	LINC01446
	6.71057	up	ENST00000510369	ZFR		4.48168	down	ENST00000533859	OPCML-IT1
	6.57536	up	MICT00000222972	CATG00000056335.1		4.44991	down	ENST00000421481	AL356476.1
	6.52222	up	ENST00000647455	AL160272.1		4.40094	down	ENST00000436598	OSBPL10-AS1
	6.48572	up	ENST00000556537	AL132639.3		4.36302	down	ENST00000531711	MRGPRG-AS1
	6.40994	up	T319699	G074867		4.35949	down	ENST00000578782	AC090371.2
	6.06906	up	ENST00000235290	DLEU2		4.30814	down	ENST00000397703	AC107959.4
	6.05386	up	ENST00000637227	DOCK7		4.23942	down	ENST00000538943	AC006205.2
	6.02854	up	ENST00000504881	SRFBP1		4.22464	down	ENST00000522102	ST18
	5.9902	up	NR_026659	LOC727896		4.21933	down	ENST00000507929	AC064802.1
	5.98883	up	ENST00000424059	PMS1		4.14966	down	ENST00000494214	ZNF529-AS1
	5.96574	up	ENST00000496672	DNTTIP2		4.13351	down	T005281	G001053
	5.8507	up	ENST00000491609	MOSPD1		4.04269	down	ENST00000564358	AC025284.1
	5.81258	up	ENST00000614212	AC073575.2		3.98807	down	ENST00000606790	AC254633.1
	5.6917	up	ENST00000607115	AC012557.1		3.93397	down	ENST00000636248	AC005972.3
	5.67979	up	ENST00000487834	CIP2A		3.91164	down	ENST00000413845	UST-AS1
	5.64517	up	ENST00000611513	AC024909.2		3.85535	down	T077467	G017955
24hpi	20.4828	up	ENST00000495240	LCA5L		40.0076	down	T215975	G049993
	16.2235	up	T184382	G042351		12.5123	down	ENST00000647589	AC005586.2
	12.1021	up	ENST00000436383	LINC00707		10.488	down	ENST00000486541	ID3
	7.54057	up	ENST00000557544	HIF1A-AS1		9.5003	down	uc003erl.1	AX746877
	6.81193	up	TCONS_l2_00030586	XLOC_l2_015807		8.55998	down	ENST00000610469	AC015813.4
	6.53726	up	ENST00000553658	AC087386.1		8.02625	down	ENST00000619323	AC048341.2
	6.43433	up	ENST00000648956	AL357140.5		7.4792	down	ENST00000577066	BAIAP2-DT
	6.11721	up	compmerge.2210.pooled.chr8	LINC01606		7.37379	down	ENST00000423943	LINC01133
	5.8994	up	ENST00000428732	DEPDC1-AS1		6.47782	down	ENST00000419003	LINC01433
	5.77743	up	T034372	G007806		6.3999	down	ENST00000626810	GSEC
	5.65115	up	TCONS_00002568	XLOC_001173		5.94755	down	T154385	G035763
	5.60369	up	NR_130168	PARG		5.77535	down	ENST00000622907	AC027601.3
	5.43375	up	ENST00000571890	LINC01975		5.69926	down	ENST00000569291	AC026471.4
	5.3969	up	ENST00000620124	AL031667.3		5.69896	down	ENST00000421735	SEMA3B-AS1
	5.29286	up	NR_038235	LINC01606		5.58807	down	ENST00000608017	AL121928.1
	5.26317	up	ENST00000482087	NAA15		5.5364	down	HSALNT0289107	LINC01433
	5.10973	up	NR_003669	MT1IP		5.47543	down	ENST00000462700	COL9A3
	5.07373	up	ENST00000612967	C5orf56		5.36022	down	ENST00000567614	AC244090.2
	5.0316	up	ENST00000625474	TGFB2-OT1		5.35841	down	ENST00000563101	AC010491.1
	5.01237	up	ENST00000510941	AC017091.1		5.27214	down	ENST00000567068	AL596244.1
	4.96411	up	ENST00000612568	AC015922.3		5.13436	down	ENST00000618272	AL161669.3
	4.90955	up	ENST00000504881	SRFBP1		4.64394	down	ENST00000629869	PCAT14
	4.89358	up	ENST00000585323	NEDD4L		4.64035	down	ENST00000620344	AC139530.3
	4.85614	up	HSALNT0289000	HSALNG0101780		4.59163	down	T336091	G078804
	4.76611	up	NR_026659	LOC727896		4.56133	down	ENST00000397703	AC107959.4
	4.73012	up	ENCT00000403298	CATG00000093280.1		4.44463	down	ENST00000427054	LINC01914
	4.688	up	ENST00000622261	AC039056.2		4.38235	down	ENST00000416220	MKLN1-AS
	4.68243	up	ENST00000506023	BRIX1		4.37587	down	ENST00000521369	AC027031.2
	4.60225	up	ENST00000510369	ZFR		4.35381	down	ENST00000609182	AC010997.4
	4.55651	up	ENST00000521663	LINC00588		4.35326	down	ENST00000598149	SATB1-AS1
40hpi	16.0884	up	ENST00000457964	AL161908.2		23.6319	down	T215975	G049993
	13.7394	up	T184382	G042351		13.289	down	ENST00000527092	AP002748.3
	10.9877	up	HSALNT0289269	TH2LCRR		9.36181	down	ENST00000416220	MKLN1-AS
	10.8655	up	ENST00000495240	LCA5L		9.02429	down	ENST00000419003	LINC01433
	10.8424	up	MICT00000222972	CATG00000056335.1		7.66869	down	ENST00000320322	AL161668.1
	9.29226	up	ENST00000517408	AC011369.1		7.36933	down	ENST00000544759	LINC02347
	9.26297	up	TCONS_00002568	XLOC_001173		7.33684	down	ENST00000614011	AC018695.6
	8.91427	up	compmerge.2210.pooled.chr8	LINC01606		7.1304	down	ENST00000462700	COL9A3
	8.06574	up	uc001pco.3	BC038205		6.81276	down	ENST00000486541	ID3
	7.47357	up	ENST00000371743	ZFAS1		6.59955	down	FTMT20600002930	CATG00000048410.1
	6.99363	up	BIG-lncRNA-1630.1	BIG-lncRNA-1630		6.23601	down	ENST00000577066	BAIAP2-DT
	6.68944	up	ENST00000610000	AL022334.2		6.13615	down	ENST00000563101	AC010491.1
	6.60327	up	HSALNT0289287	ZFAS1		5.92737	down	ENST00000427054	LINC01914
	6.58366	up	ENST00000602886	AC087481.3		5.82015	down	ENST00000594564	AC123912.1
	6.54383	up	ENST00000515422	AC095057.2		5.72511	down	ENST00000524085	AC018616.1
	6.52043	up	ENST00000510240	AC010285.1		5.47655	down	ENST00000607282	AL158211.2
	6.45099	up	ENST00000627336	AC072062.1		5.4167	down	uc022bqt.1	MT-ND6
	6.42068	up	NR_038235	LINC01606		5.34266	down	HSALNT0289107	LINC01433
	6.23517	up	NR_130134	ISG20		5.33872	down	TCONS_00014570	XLOC_006680
	6.06391	up	T353086	G083378		5.26922	down	ENST00000622907	AC027601.3
	5.90554	up	ENST00000612568	AC015922.3		5.26817	down	ENST00000421735	SEMA3B-AS1
	5.90468	up	ENST00000433228	Z93022.1		5.08106	down	ENST00000479506	KIF26B
	5.60164	up	TCONS_00001507	XLOC_000852		5.05473	down	T154385	G035763
	5.45576	up	HSALNT0289000	HSALNG0101780		4.98854	down	ENST00000497004	MLF1
	5.22197	up	T277406	G064362		4.92454	down	ENST00000504829	AC010255.1
	5.05796	up	ENST00000417721	ZFAS1		4.90116	down	ENST00000455853	PDE10A
	5.02444	up	ENST00000612967	C5orf56		4.89187	down	ENST00000642142	CASC19
	4.94094	up	ENST00000441722	ZFAS1		4.81896	down	ENST00000620306	AC010536.3
	4.83804	up	ENST00000515649	AC096577.1		4.75764	down	HBMT00001167636	CATG00000081067.1
	4.83716	up	ENST00000450535	ZFAS1		4.73524	down	ENST00000566949	AL359752.1
