# Supplementary material for: Long Non-Coding RNA FGD5-AS1 Induced by Chlamydia trachomatis Infection Inhibits Apoptosis via Wnt/β-Catenin Signaling Pathway
Source: Front Cell Infect Microbiol. 2021 Sep 9;11:701352. doi: 10.3389/fcimb.2021.701352 (PMC8460124; doi:10.3389/fcimb.2021.701352)
Supplement: Supplementary file 11 [file Table_4.xlsx]

## Sheet: Sheet1
The top 30 differentially expressed mRNAs between Ct-infected group and the uninfected group
Time points	Fold Change	Regulation	Transcript_ID	GeneSymbol		Fold Change	Regulation	Transcript_ID	GeneSymbol
12hpi	26.0632	up	ENST00000273067	MARCH4		17.0686	down	ENST00000617768	CHAC1
	21.5166	up	ENST00000341529	CDH5		9.10574	down	ENST00000395738	ADM2
	19.5368	up	ENST00000303924	HAS2		8.09303	down	ENST00000438926	SLC12A3
	13.8428	up	ENST00000256458	IRAK2		6.51872	down	ENST00000317370	SLC2A4
	13.7035	up	ENST00000256733	SAA2		6.13996	down	ENST00000393752	DRD1
	11.588	up	ENST00000314761	WDR75		6.0106	down	ENST00000253063	SESN2
	11.2397	up	ENST00000235382	RGS2		5.99867	down	ENST00000333437	TEX19
	11.1453	up	ENST00000308488	RSF1		5.34205	down	ENST00000360325	CLDN7
	10.407	up	ENST00000371361	NOC3L		5.24812	down	ENST00000308973	TLR10
	9.90487	up	ENST00000437936	IGFL1		5.10975	down	ENST00000226317	CXCL6
	9.57698	up	ENST00000619360	NFKBIE		5.10937	down	ENST00000434826	C4orf45
	9.52931	up	ENST00000463407	NUP58		4.79346	down	ENST00000377893	GPR153
	9.34095	up	ENST00000238789	ATAD2B		4.76841	down	ENST00000261917	HCN4
	9.31459	up	ENST00000325089	SLITRK5		4.68966	down	ENST00000397332	MYCL
	9.28093	up	ENST00000312938	ZBTB11		4.50416	down	ENST00000219919	AQP9
	8.78649	up	ENST00000260363	KIF23		4.11916	down	ENST00000382071	C1QTNF9
	8.28328	up	ENST00000355431	ARID4A		4.08864	down	ENST00000354764	PGAP1
	8.22899	up	ENST00000261637	UTP20		4.03339	down	ENST00000374700	AOX1
	8.02532	up	ENST00000370397	CHUK		4.02227	down	ENST00000315249	RFFL
	7.77193	up	ENST00000413830	EPGN		3.846	down	ENST00000285208	RAB6B
	7.72958	up	ENST00000559000	AC090517.4		3.83657	down	ENST00000370938	CTH
	7.72696	up	ENST00000579690	YTHDC1		3.66273	down	ENST00000250896	MKNK2
	7.64115	up	ENST00000360310	BAZ1A		3.65658	down	ENST00000085219	CD22
	7.60858	up	ENST00000282516	NIPBL		3.64642	down	ENST00000229030	FZD10
	7.50987	up	ENST00000522677	MYBL1		3.60577	down	ENST00000369449	CLIC2
	7.3533	up	ENST00000393262	BBS10		3.55049	down	ENST00000354886	SLC38A6
	7.3448	up	ENST00000344204	TRIO		3.52864	down	ENST00000296280	MASP1
	7.31484	up	ENST00000371697	ANKRD1		3.52759	down	ENST00000327245	ATP10B
	7.30933	up	ENST00000303965	ARAP2		3.48518	down	ENCT00000309910	CATG00000066389.1
	7.19126	up	ENST00000336767	BRIX1		3.48118	down	ENST00000237654	CCNI
24hpi	87.3425	up	ENST00000256733	SAA2		24.6437	down	ENST00000438926	SLC12A3
	56.8437	up	ENST00000379883	DDX58		11.7433	down	ENST00000409806	ZC3H12D
	16.3119	up	ENST00000273067	MARCH4		10.2009	down	ENST00000272203	PLEKHA6
	12.8163	up	ENST00000526900	SAA2		7.91931	down	ENST00000333437	TEX19
	12.1966	up	NM_199161	SAA1		7.48648	down	ENST00000376112	ID1
	11.6718	up	ENST00000405158	SAA1		7.19811	down	ENST00000360325	CLDN7
	11.4044	up	ENST00000463407	NUP58		6.58702	down	ENST00000611551	NATD1
	11.0513	up	ENST00000333813	TRARG1		6.43266	down	ENST00000432622	FAM229A
	10.7388	up	ENST00000256458	IRAK2		6.37639	down	ENST00000219478	ZNF500
	9.43425	up	ENST00000371361	NOC3L		6.05638	down	ENST00000286918	ANKRD9
	9.03137	up	ENST00000296953	CREBRF		5.03781	down	ENST00000229030	FZD10
	8.926	up	ENST00000508487	CXCL2		4.96416	down	ENST00000226317	CXCL6
	8.78245	up	ENST00000314761	WDR75		4.92419	down	ENST00000397332	MYCL
	8.59212	up	ENST00000374279	UGCG		4.92325	down	ENST00000322716	EPM2AIP1
	8.48095	up	ENST00000263409	LIFR		4.91536	down	ENST00000382722	CACNA2D4
	7.64234	up	ENST00000238789	ATAD2B		4.70273	down	ENST00000377893	GPR153
	7.57387	up	ENST00000303924	HAS2		4.63337	down	ENST00000641350	OR52N4
	7.55107	up	ENST00000261637	UTP20		4.55793	down	ENST00000284154	GRAP
	7.16313	up	ENST00000437936	IGFL1		4.52703	down	ENST00000332235	C2CD4C
	6.66852	up	ENST00000334047	F3		4.41969	down	ENST00000085219	CD22
	6.58172	up	ENST00000395761	CXCL1		4.1524	down	ENST00000261917	HCN4
	6.26138	up	ENST00000369301	NHLRC2		3.94472	down	ENST00000621465	COPZ2
	6.25199	up	ENST00000225831	CCL2		3.82797	down	ENST00000293230	CYGB
	6.24678	up	ENST00000383767	RBMS3		3.8055	down	ENST00000310991	TMEM52
	6.18888	up	ENST00000544440	MYCBP2		3.77122	down	ENST00000326005	OAZ2
	6.11941	up	ENST00000156471	AQR		3.75891	down	ENST00000294435	RBP7
	6.06125	up	ENST00000370397	CHUK		3.72185	down	ENST00000617768	CHAC1
	6.03794	up	ENST00000246672	NR1D1		3.68274	down	ENST00000369449	CLIC2
	5.97533	up	ENST00000219162	MT4		3.54912	down	ENST00000370040	NBPF6
	5.7949	up	ENST00000401522	CHRFAM7A		3.52548	down	ENST00000279488	DUSP6
40hpi	260.505	up	ENST00000256733	SAA2		35.3119	down	ENST00000438926	SLC12A3
	101.684	up	ENST00000379883	DDX58		14.2427	down	ENST00000332145	ODF3L1
	34.7432	up	ENST00000263642	IFIH1		9.68627	down	ENST00000382333	FGFBP1
	32.5146	up	ENST00000379389	ISG15		7.3104	down	ENST00000409806	ZC3H12D
	25.8773	up	ENST00000526900	SAA2		6.40294	down	ENST00000272203	PLEKHA6
	23.627	up	NM_199161	SAA1		6.08685	down	ENST00000286918	ANKRD9
	22.3014	up	ENST00000333625	IFNL1		5.90202	down	ENST00000332235	C2CD4C
	21.9086	up	ENST00000405158	SAA1		5.82382	down	ENST00000344320	C15orf62
	21.4281	up	ENST00000370747	IFI44		5.81455	down	ENST00000382080	SGCZ
	21.1625	up	ENST00000333813	TRARG1		5.6572	down	ENST00000376112	ID1
	18.8569	up	ENST00000263339	IL1A		5.40639	down	ENST00000309295	EHBP1L1
	17.9627	up	ENST00000256458	IRAK2		5.37777	down	ENST00000085219	CD22
	13.7609	up	ENST00000296953	CREBRF		5.3255	down	ENST00000398531	KRTAP5-10
	12.987	up	ENST00000306621	CXCL11		4.94899	down	ENST00000621465	COPZ2
	12.6381	up	ENST00000508487	CXCL2		4.54944	down	ENST00000391783	ZNF28
	9.68418	up	ENST00000380232	IFNB1		4.45362	down	ENST00000409668	TMEM150A
	9.03742	up	ENST00000264350	HERC5		4.41539	down	ENST00000641432	OR10K1
	9.00545	up	ENST00000371361	NOC3L		4.33601	down	ENST00000399510	DLG4
	8.85448	up	ENST00000374279	UGCG		4.31924	down	ENST00000333437	TEX19
	8.67856	up	ENST00000361099	STAT1		4.29039	down	ENST00000426327	GATSL2
	8.65798	up	ENST00000463407	NUP58		4.21473	down	ENST00000336077	KIR2DL1
	8.63463	up	ENST00000222553	NAMPT		4.09519	down	ENST00000237455	RNF103
	8.45489	up	ENST00000263409	LIFR		4.00735	down	ENST00000621517	GJA5
	7.99435	up	ENST00000383767	RBMS3		3.96912	down	FTMT27800000069	CATG00000054043.1
	7.21071	up	ENST00000225831	CCL2		3.82013	down	ENST00000392027	ALPP
	6.85624	up	ENST00000367446	TROVE2		3.79701	down	ENST00000396267	KRBA2
	6.36433	up	ENST00000261637	UTP20		3.77847	down	ENST00000373818	GSN
	6.35834	up	ENST00000395761	CXCL1		3.72473	down	ENST00000508582	RTEL1
	6.34287	up	ENST00000216024	DMC1		3.67133	down	HBMT00000428544	CATG00000018892.1
	6.32081	up	ENST00000338647	ZFP92		3.64638	down	ENST00000202625	TGM6
